# Supplementary material for: Prospective Assessment of Risk Factors Influencing Facial Nerve Paresis in Patients after Surgery for Parotid Gland Tumors
Source: Medicina (Kaunas). 2022 Nov 25;58(12):1726. doi: 10.3390/medicina58121726 (PMC9781186; doi:10.3390/medicina58121726)
Supplement: Supplementary file 1 [file medicina-58-01726-s001.zip]

Archive with 1 entries (1 files):
- medicina-1903602-supplementary.pdf
